# Supplementary material for: Ticks and Tick-Borne Microorganisms in Australian Wildlife: A Scoping One Health Evidence Synthesis of Reported Associations and Knowledge Gaps
Source: Pathogens. 2026 Jun 18;15(6):646. doi: 10.3390/pathogens15060646 (PMC13305428; doi:10.3390/pathogens15060646)
Supplement: Supplementary file 1 [file pathogens-15-00646-s001.zip]

Archive with 2 entries (2 files):
- pathogens-4362941- File S1. Completed PRISMA-ScR checklist.pdf
- pathogens-4362941-Table S1+ Table S2.pdf
